# Supplementary material for: Hepatocyte-Derived Prostaglandin E2-Modulated Macrophage M1-Type Polarization via mTOR-NPC1 Axis-Regulated Cholesterol Transport from Lysosomes to the Endoplasmic Reticulum in Hepatitis B Virus x Protein-Related Nonalcoholic Steatohepatitis
Source: Int J Mol Sci. 2022 Oct 1;23(19):11660. doi: 10.3390/ijms231911660 (PMC9569602; doi:10.3390/ijms231911660)
Supplement: Supplementary file 1 [file ijms-23-11660-s001.zip]

Archive with 1 entries (1 files):
- ijms-1920711-supplementary.pdf
